# Supplementary material for: Intergenerational adaptations to stress are evolutionarily conserved, stress-specific, and have deleterious trade-offs
Source: eLife. 2021 Oct 8;10:e73425. doi: 10.7554/eLife.73425 (PMC8570697; doi:10.7554/eLife.73425)
Supplement: Supplementary file 6. [file elife-73425-supp6.txt]

>15c5-16S rRNA
TCCGGGGGCGGCCTACCATGCAAGTCGAGCGGATGAGAAGAGCTTGCTCTTCGATTCAGCGGCGGACGGGTGAGTAATGCCTAGGAATCTGCCTGATAGTGGGGGACAACGTTTCGAAAGGAACGCTAATACCGCATACGTCCTACGGGAGAAAGCAGGGGACCTTCGGGCCTTGCGCTATCAGATGAGCCTAGGTCGGATTAGCTAGTTGGTGGGGTAATGGCTCACCAAGGCGACGATCCGTAACTGGTCTGAGAGGATGATCAGTCACACTGGAACTGAGACACGGTCCAGACTCCTACGGGAGGCAGCAGTGGGGAATATTGGACAATGGGCGAAAGCCTGATCCAGCCATGCCGCGTGTGTGAAGAAGGTCTTCGGATTGTAAAGCACTTTAAGTTGGGAGGAAGGGCAGTAAGCGAATACCTTGCTGTTTTGACGTTACCGACAGAATAAGCACCGGCTAACTCTGTGCCAGCAGCCGCGGTAATACAGAGGGTGCAAGCGTTAATCGGAATTACTGGGCGTAAAGCGCGCGTAGGTGGTTTGTTAAGTTGAATGTGAAAGCCCCGGGCTCAACCTGGGAACTGCATCCAAAACTGGCAAGCTAGAGTACGGTAGAGGGTGGTGGAATTTCCTGTGTAGCGGTGAAATGCGTAGATATAGGAAGGAACACCAGTGGCGAAGGCGACCACCTGGACTGATACTGACACTGAGGTGCGAAAGCGTGGGGAGCAAACAGGATTAGATACCCTGGTAGTCCACGCCGTAAACGATGTCAACTAGCCGTTGGAATCCTTGAGATTTTAGTGGCGCAGCTAACGCATTAAGTTGACCGCCTGGGGAGTACGGCCGCAAGGTTAAAACTCAAATGAATTGACGGGGGCCCGCACAAGCGGTGGAGCATGTGGTTTAATTCGAAGCAACGCGAAGAACCTTACCAGGCCTTGACATGCAGAGAACTTTCCAGAGATGGATTGGTGCCTTCGGGAACTCTGACACAGGTGCTGCATGGCTGTCGTCAGCTCGTGTCGTGAGATGTTGGGTTAAGTCCCGTAACGAGCGCAACCCTTGTCCTTAGTTACCAGCACGTTATGGTGGGCACTCTAAGGAAACTGCCGGTGACAAACCGGAAGAAGGTGGGGATGACGTCAAGTCATCTTGGCCC

>15c5 � rpoD
GCGGCATGCGGGCGTCACGGACGCACAGTTGCATGATGGCGCGTTCTTGCTGACGCAGGCGGCTCAGTGCATCACGC
ACGCGCTCGACCAGTACCTCGAACTGCTTGGGTACCAGCTTGATCGGCATGAACAGGTCAGCCAGGGCCTGAAGGGCCGC
GATGCTTTCCTTGGCGCTGCGACCGCTCTTCTTCAGCACCTTGTTGGTGACTTGAAGCTGATCGGCAACGGCACCGAAAC
GCTGAGCTGCTACGACGGGGTCCGGGCCACTTTCGACCTCTTCCTCGTCATCGCTCTCTTCGCTTTCTTCTTCGTCGTCT
GCTTCTTCCTTGGTAGCCGCGGCCTTGGCGCCTGGAACAGGCACTTCTTCGGTCGGGGCAGCGATGTTGTCATCAGGGTC
GATGTAACCGCTGAGCACATCGGACAGACGGCCACCTTCGGTGGTGACACGATCGTATTCGCTG
